# Supplementary material for: Hydrazonylthiazole Derivatives as Dual EGFR and ALR2 Inhibitors: Design, Synthesis, and Comprehensive In Vitro and In Silico Evaluation for Potential Anticancer Activity
Source: Pharmaceuticals (Basel). 2025 Dec 25;19(1):50. doi: 10.3390/ph19010050 (PMC12845312; doi:10.3390/ph19010050)
Supplement: Supplementary file 1 [file pharmaceuticals-19-00050-s001.zip]

Archive with 1 entries (1 files):
- pharmaceuticals-4039624-supplementary.pdf
